# Supplementary material for: Polyetheretherketone Double Functionalization with Bioactive Peptides Improves Human Osteoblast Response
Source: Biomimetics (Basel). 2024 Dec 17;9(12):767. doi: 10.3390/biomimetics9120767 (PMC11673530; doi:10.3390/biomimetics9120767)
Supplement: Supplementary file 1 [file biomimetics-09-00767-s001.zip]

Archive with 1 entries (1 files):
- biomimetics-3276698-supplementary.pdf
